# Supplementary material for: Establishment of Agrobacterium-Mediated Transient Transformation System in Desert Legume Eremosparton songoricum (Litv.) Vass
Source: Int J Mol Sci. 2024 Nov 6;25(22):11934. doi: 10.3390/ijms252211934 (PMC11593363; doi:10.3390/ijms252211934)
Supplement: Supplementary file 1 [file ijms-25-11934-s001.zip]

Archive with 1 entries (1 files):
- ijms-3285162-supplementary.pdf
